# Supplementary material for: Exploring the Relationship between Biosynthetic Gene Clusters and Constitutive Production of Mycosporine-like Amino Acids in Brazilian Cyanobacteria
Source: Molecules. 2023 Feb 2;28(3):1420. doi: 10.3390/molecules28031420 (PMC9918943; doi:10.3390/molecules28031420)
Supplement: Supplementary file 1 [file molecules-28-01420-s001.zip]

Archive with 1 entries (1 files):
- molecules-2036267-supplementary.pdf
